# Supplementary material for: Sexual Dysfunctions in Females with Parkinson’s Disease: A Cross-Sectional Study with a Psycho-Endocrinological Perspective
Source: Medicina (Kaunas). 2023 Apr 27;59(5):845. doi: 10.3390/medicina59050845 (PMC10220810; doi:10.3390/medicina59050845)
Supplement: Supplementary file 1 [file medicina-59-00845-s001.zip]

Archive with 1 entries (1 files):
- medicina-2326720-supplementary.pdf
